# Supplementary material for: The Relationship between the Transmission of Different SARS-CoV-2 Strains and Air Quality: A Case Study in China
Source: Int J Environ Res Public Health. 2023 Jan 20;20(3):1943. doi: 10.3390/ijerph20031943 (PMC9916065; doi:10.3390/ijerph20031943)
Supplement: Supplementary file 1 [file ijerph-20-01943-s001.zip]

Archive with 1 entries (1 files):
- ijerph-2126223-supplementary.pdf
